# Supplementary material for: Identification of Nucleolin as a Novel AEG-1-Interacting Protein in Breast Cancer via Interactome Profiling
Source: Cancers (Basel). 2021 Jun 7;13(11):2842. doi: 10.3390/cancers13112842 (PMC8201222; doi:10.3390/cancers13112842)
Supplement: Supplementary file 1 [file cancers-13-02842-s001.zip]

Archive with 4 entries (3 files):
- cancers-1211279-SI/
- cancers-1211279-SI/cancers 1211279_supplementary figure.pdf
- cancers-1211279-SI/cancers-1211279 Supplementary Materials and Methods.pdf
- cancers-1211279-SI/Figure S7 Full western blots.zip
